# Supplementary material for: Association between increased plasma levels of homocysteine and depression observed in individuals with primary lactose malabsorption
Source: PLoS One. 2018 Aug 23;13(8):e0202567. doi: 10.1371/journal.pone.0202567 (PMC6107192; doi:10.1371/journal.pone.0202567)
Supplement: S1 Table — (XLSX) [file pone.0202567.s001.xlsx]

## Sheet: PALM + Non-PALM
Age (years)	Sex (f/m)	Height (m)	Weight (kg)	BMI (kg/m2)	LCT-genotype (cc)	Crea (mg/dL)	eGFR (mL/min/1.73m²)	Vitamin B 12 (pg/mL)	Folic acid (ng/mL)	Homocysteine (µmol/L)	BDI II score	Diagnosis
42	m	1.83	100	29.8606	cc	0.83	108.528	411	2.9	10.6	0	Non depression
22	f	1.74	74	24.4418	tc	0.75	113.506	368	2.9	6.3	0	Non depression
45	m	1.85	108	31.5559	cc	0.74	111.397	397	12.1	10.1	4	Non depression
53	f	1.68	60	21.2585	cc	0.73	94.3276	265	11.7	10.3	0	Non depression
19	f	1.69	62	21.7079	tc	0.69	126.606	304	5.3	9.2	2	Non depression
23	f	1.58	63	25.2363	cc	0.64	126.183	324	7.5	8.1	8	Non depression
52	f	1.71	84	28.7268	tc	0.83	81.3358	416	19.9	7.1	16	Depression
21	f	1.74	62	20.4783	tc	0.49	139.72	399	3.1	8.6	1	Non depression
25	f	1.73	65	21.7181	cc	0.79	104.372	296	4.2	13.3	3	Non depression
44	m	1.82	65	19.6232	cc	0.87	104.963	252	4.7	7.7	8	Non depression
22	m	1.93	85	22.8194	cc	0.83	124.898	450	3.9	8.9	2	Non depression
45	m	1.85	76	22.206	cc	0.74	111.397	348	13.9	9.1	2	Non depression
38	m	1.74	75	24.7721	cc	0.7	119.715	516	9.8	9.7	11	Non depression
43	f	1.68	105	37.2024	tc	0.68	107.479	296	4.6	8.3	2	Non depression
70	f	1.63	53	19.9481	tc	0.68	88.9102	231	4.2	13.6	44	Depression
22	f	1.63	54	20.3244	tc	0.67	116.68	303	7.8	6.9	0	Non depression
32	f	1.68	60	21.2585	tc	0.49	134.898	564	7	7.4	12	Non depression
54	m	1.82	130	39.2465	tc	0.67	113.447	435	4.3	9.9	4	Non depression
19	f	1.68	60	21.2585	cc	0.72	121.789	516	8.8	8	31	Depression
25	f	1.58	55	22.0317	tc	0.71	123.866	428	3.6	8.5	14	Depression
26	f	1.71	57	19.4932	tc	0.63	120.752	490	4	8.1	27	Depression
57	m	1.75	80	26.1224	tc	0.9	102.786	530	10	10.3	9	Non depression
62	m	1.84	104	30.7183	tc	0.68	125.441	349	8.3	9.1	18	Depression
36	f	1.62	55	20.9572	tc	0.8	114.121	321	5.1	8.8	9	Non depression
24	f	1.74	94	31.0477	tc	0.85	96.7228	287	5.7	14.4	4	Non depression
45	m	1.84	69	20.3804	tc	0.66	103.331	454	5.8	7.4	4	Non depression
19	f	1.65	55	20.202	tc	0.52	138.954	375	4.5	8.4	29	Depression
64	m	1.73	78	26.0617	cc	0.95	84.2524	330	8.6	11.3	5	Non depression
52	f	1.74	58	19.1571	tc	0.89	92.2821	455	5.4	9.1	9	Non depression
62	f	1.69	77	26.9598	cc	0.7	93.1571	407	5.3	7.9	6	Non depression
21	f	1.78	70	22.0932	tc	0.7	120.807	283	6.5	7.3	7	Non depression
62	m	1.88	95	26.8787	tc	0.68	92.7377	619	4.4	9.9	10	Non depression
26	f	1.68	80	28.3447	tc	0.61	94.7713	518	15.1	6.9	3	Non depression
37	m	1.96	103	26.8117	tc	0.57	123.921	534	6.5	9.9	2	Non depression
38	f	1.72	67	22.6474	cc	0.65	112.985	471	6.5	7.9	2	Non depression
37	f	1.59	50	19.7777	cc	0.67	112.653	685	12.3	6.5	8	Non depression
32	f	1.66	55	19.9594	tc	0.87	96.882	199	4	12.9	13	Non depression
50	f	1.66	55	19.9594	tc	0.63	113.304	370	13.9	8	17	Depression
49	f	1.61	56	21.6041	tc	0.71	122.998	283	5.5	7.6	19	Depression
57	m	1.73	88	29.4029	tc	0.67	115.052	346	7.9	7.9	36	Depression
61	m	1.8	78	24.0741	tc	0.76	125.915	412	8.6	10.3	44	Depression
39	m	1.81	89	27.1664	cc	0.34	159.954	438	3.7	10.2	1	Non depression
28	f	1.72	60	20.2812	tc	0.56	129.1	358	9.6	6.6	34	Depression
64	f	1.64	69	25.6544	tc	0.8	107.978	394	4.8	11.4	3	Non depression
36	f	1.59	59	23.3377	cc	0.58	118.961	564	3.2	9.8	6	Non depression
19	f	1.73	83	27.7323	tc	0.62	126.615	448	8.8	6.1	7	Non depression
45	m	1.78	97	30.6148	cc	0.7	113.971	397	4.7	8.8	18	Depression
49	f	1.57	65	26.3702	tc	0.78	93.4031	291	6	7.9	0	Non depression
66	f	1.63	70	26.3465	tc	0.91	115.904	403	6.9	9	24	Depression
55	m	1.83	112	33.4438	tc	0.63	108.676	634	6.9	7.8	5	Non depression
60	f	1.63	98	36.8851	tc	0.59	122.267	397	5.6	7.8	20	Depression
55	f	1.73	115	38.4243	tc	0.78	104.514	274	10.6	8.5	0	Non depression
52	m	1.74	81	26.7539	tc	0.66	102.608	356	4.8	7.3	18	Depression
48	f	1.68	74	26.2188	cc	0.66	104.793	406	7.5	8.9	2	Non depression
37	m	1.78	76	23.9869	cc	0.76	116.552	503	5.7	8.5	11	Non depression
55	f	1.68	65	23.03	cc	0.66	99.7651	377	7.2	9.4	1	Non depression
27	f	1.62	55	20.9572	tc	0.56	128.196	408	7.7	7.8	13	Non depression
30	f	1.62	55	20.9572	tc	0.41	141.002	439	7.1	11.6	37	Depression
52	f	1.68	65	23.03	cc	0.68	100.894	446	3.9	11.9	46	Depression
34	f	1.58	91	36.4525	tc	0.69	119.687	344	9	11.8	12	Non depression
20	f	1.65	40	14.6924	tc	0.65	95.4563	365	7.4	8.2	1	Non depression
42	f	1.66	73	26.4915	cc	0.57	114.706	268	12.4	8.3	8	Non depression
19	f	1.65	103	37.8329	tc	0.5	127.248	343	3.6	9.5	10	Non depression
23	m	1.9	74	20.4986	cc	0.93	115.302	550	9.1	7.8	29	Depression
26	m	1.82	55	16.6043	tc	0.59	117.466	429	6	9.2	8	Non depression
18	f	1.67	58	20.7967	cc	0.5	141.751	331	4.5	9.6	5	Non depression
23	m	1.87	83	23.7353	cc	0.87	121.647	468	7.1	9.2	27	Depression
30	f	1.68	50	17.7154	tc	0.7	108.502	265	8	11.3	15	Depression
37	m	1.85	110	32.1402	tc	0.51	136.928	345	4	7.9	18	Depression
39	m	1.98	110	28.0584	cc	0.92	104.4	497	4.1	14.3	21	Depression
33	m	1.73	78	26.0617	tc	0.71	110.698	216	6.7	10.7	0	Non depression
37	m	1.85	95	27.7575	tc	0.68	100.926	248	6.3	14	11	Non depression
44	m	1.83	70	20.9024	tc	0.73	85.4926	424	12.1	7.8	6	Non depression
68	f	1.61	87	33.5635	tc	0.74	88.9591	470	16.1	9	4	Non depression
39	f	1.67	89	31.9122	cc	0.71	107.631	410	3.6	10.9	14	Depression
55	m	1.85	102	29.8028	tc	0.66	125.792	300	8.2	11.2	12	Non depression
26	f	1.76	74	23.8895	tc	0.94	92.8427	376	3.3	10.2	10	Non depression
18	f	1.64	51	18.9619	tc	0.82	81.385	406	12.1	11	39	Depression
54	m	1.7	72	24.9135	cc	0.73	105.159	404	6	9.1	3	Non depression
65	m	1.74	78	25.763	tc	0.7	115.011	668	12.6	8.5	35	Depression
24	f	1.69	54	18.9069	tc	0.58	121.495	440	2.4	10.3	5	Non depression
70	f	1.74	66	21.7994	tc	0.85	127.206	649	7.6	10.3	21	Depression
52	m	1.87	130	37.1758	tc	0.84	75.7857	519	9.1	11.4	19	Depression
58	m	1.75	72	23.5102	tc	0.83	121.437	431	3.8	9.5	0	Non depression
43	f	1.66	55	19.9594	tc	0.69	101.831	346	8.4	8.8	0	Non depression
21	f	1.65	61	22.4059	cc	0.74	116.177	193	6.6	7.1	3	Non depression
48	f	1.65	99	36.3636	cc	0.72	99.3425	418	3.1	9.4	38	Depression
69	f	1.64	66	24.539	tc	0.6	126.203	422	6	9	11	Non depression
54	m	1.82	74	22.3403	tc	0.66	102.608	479	7.7	8.5	10	Non depression
45	f	1.64	64	23.7954	tc	0.86	115.548	453	4.5	17.7	13	Non depression
45	m	1.86	108	31.2175	tc	0.52	124.182	268	3.8	15.7	37	Depression
51	f	1.6	58	22.6562	tc	0.76	94.373	482	7.2	10	2	Non depression
27	f	1.67	65	23.3067	tc	0.74	104.573	390	5	10	25	Depression
46	m	1.79	81	25.2801	tc	0.9	120.81	372	5	9.4	2	Non depression
27	f	1.76	57	18.4013	tc	0.86	105.463	316	9	10.1	7	Non depression
49	m	1.75	79	25.7959	cc	0.66	113.525	405	6.2	9.1	11	Non depression
62	f	1.64	95	35.3212	tc	0.95	70.5556	383	10.1	10	0	Non depression
31	f	1.54	57	24.0344	tc	0.9	73.2347	374	9.7	14.2	33	Depression
54	f	1.64	53	19.7055	tc	0.81	95.9245	496	6.2	12.4	10	Non depression
64	m	1.8	82	25.3086	tc	0.87	116.627	416	14.4	6.8	0	Non depression
22	f	1.61	60	23.1473	tc	0.73	117.277	379	8.7	5.8	20	Depression
38	f	1.55	60	24.974	tc	0.69	103.272	438	12.5	7	8	Non depression
55	m	1.75	76	24.8163	tc	0.79	117.981	575	13.9	8	4	Non depression
33	m	1.7	75	25.9516	cc	0.98	100.886	580	15.6	6.5	10	Non depression
35	f	1.7	70	24.2215	tc	0.76	107.848	469	4.4	6.9	25	Depression
22	f	1.7	60	20.7612	cc	0.48	139.687	430	4.4	11.1	38	Depression
22	f	1.65	57	20.9366	tc	0.75	108.822	286	12.6	8	9	Non depression
67	f	1.6	73	28.5156	tc	0.65	102.403	402	3.8	8.5	26	Depression
56	f	1.63	59	22.2063	tc	0.88	115.268	323	4.6	11.3	8	Non depression
47	m	1.68	59	20.9042	cc	0.69	113.047	301	12.1	8.5	27	Depression
57	m	1.8	96	29.6296	tc	0.83	111.62	342	4.5	10.8	1	Non depression
59	f	1.6	63	24.6094	tc	0.79	90.0576	506	4.2	10	23	Depression
29	f	1.65	52	19.1001	tc	0.91	115.904	552	9.8	10.7	2	Non depression
52	m	1.74	83	27.4145	tc	0.85	117.747	501	9.4	9.3	0	Non depression
66	f	1.6	55	21.4844	cc	0.65	92.8115	557	7.5	8.9	6	Non depression
54	f	1.58	60	24.0346	tc	0.88	92.905	282	6.3	12.4	0	Non depression
60	f	1.6	72	28.125	cc	0.69	94.9234	454	18.9	12	24	Depression
33	f	1.58	54	21.6311	cc	0.73	108.6	294	18	6.7	1	Non depression
33	f	1.78	81	25.565	tc	0.65	92.1618	346	6.6	8.2	15	Depression
18	m	1.66	65	23.5883	tc	0.69	113.147	481	7.6	6.9	13	Non depression
35	f	1.6	100	39.0625	cc	0.68	113.692	658	12.9	7.3	12	Non depression
68	f	1.58	60	24.0346	tc	0.53	118.313	497	7.8	7	13	Non depression
60	f	1.61	75	28.9341	tc	0.86	94.8548	297	7.7	8.8	4	Non depression
50	f	1.6	74	28.9062	tc	0.68	94.7128	422	5.7	9.5	11	Non depression
26	m	1.85	90	26.2966	tc	0.77	85.9856	297	11.8	11.4	4	Non depression
54	f	1.6	50	19.5312	tc	0.69	121.381	223	6.6	8.3	16	Depression
21	f	1.59	52	20.5688	cc	0.71	122.137	435	19.5	10.6	3	Non depression
56	m	1.9	90	24.9307	tc	0.68	103.769	365	7.4	9.6	50	Depression
26	f	1.58	52	20.83	tc	0.49	139.72	533	6.4	6.3	13	Non depression
51	f	1.6	92	35.9375	tc	0.85	94.8635	466	5.9	12.9	3	Non depression
35	f	1.56	52	21.3675	tc	0.76	89.8447	186	12.1	12	41	Depression
31	m	1.93	82	22.014	tc	0.66	104.793	282	4.8	8.8	10	Non depression
24	f	1.7	70	24.2215	tc	0.95	97.6446	432	4.9	10.5	6	Non depression
28	m	1.79	75	23.4075	tc	0.91	71.2547	291	5.4	11.6	16	Depression
66	f	1.66	71	25.7657	tc	0.86	98.2456	400	3.8	7.9	9	Non depression
46	f	1.66	74	26.8544	tc	0.77	92.8933	420	7.9	7.3	27	Depression
28	f	1.6	51	19.9219	tc	0.63	108.676	270	5.6	6.7	3	Non depression
41	f	1.76	82	26.4721	cc	0.63	104.973	294	5.7	12.5	25	Depression
44	f	1.6	94	36.7187	cc	0.58	104.973	243	6.6	8.7	11	Non depression
66	f	1.67	70	25.0995	cc	0.51	104.973	619	8.6	8.3	10	Non depression
45	m	1.89	133	37.233	cc	0.88	103.74	602	5.7	11.8	22	Depression
38	m	1.73	82	27.3982	cc	0.82	112.178	221	5.9	12.4	1	Non depression
24	m	1.84	79	23.3341	cc	0.94	113.023	693	6.5	10.2	3	Non depression
54	m	1.84	112	33.0813	tc	0.77	108.064	392	5.4	12.4	4	Non depression
22	m	1.87	82	23.4493	tc	0.64	125.299	234	9.1	8.5	14	Depression
45	m	1.72	64	21.6333	tc	0.84	74.7284	362	11.4	8.7	0	Non depression
44	m	1.85	78	22.7904	tc	0.65	121.208	267	4	7.7	28	Depression
49	f	1.72	94	31.7739	tt	0.64	127.072	326	5.6	7.3	6	Non depression
21	m	1.74	60	19.8177	cc	0.84	125.161	287	5.9	8.9	6	Non depression
39	m	1.89	101	28.2747	tt	0.53	132.387	533	14.5	5.9	5	Non depression
55	f	1.68	55	19.487	cc	0.86	76.2932	428	5.1	12.3	41	Depression
70	m	1.74	55	18.1662	tt	0.64	104.936	265	8.6	10.1	11	Non depression
22	f	1.71	68	23.255	cc	0.85	97.5668	196	5.2	7.5	2	Non depression
29	m	1.92	105	28.4831	tt	0.76	90.4781	668	18.6	5.7	12	Non depression
53	f	1.68	81	28.699	tt	0.54	132.503	274	5.8	8.6	5	Non depression
61	m	1.7	82	28.3737	tt	0.76	97.7804	405	6.4	8.5	17	Depression
53	f	1.8	115	35.4938	tt	0.38	146.667	555	5.5	7	11	Non depression
30	f	1.77	92	29.3658	cc	0.79	100.77	317	18.2	5.8	0	Non depression
39	f	1.69	53	18.5568	tt	0.5	128.474	440	3.9	7.1	1	Non depression
27	m	1.8	74	22.8395	cc	0.9	116.64	452	8.8	6.1	5	Non depression
22	f	1.7	60	20.7612	tt	0.74	95.4329	220	5.5	10.9	11	Non depression
22	f	1.75	75	24.4898	tt	0.46	106.956	588	15.9	6.8	12	Non depression
47	m	1.74	73	24.1115	cc	0.61	118.921	313	10.6	10	0	Non depression
57	m	1.82	92	27.7744	tt	0.8	107.223	406	8.3	7.6	15	Depression
33	m	1.78	62	19.5682	tt	0.69	125.72	228	5.3	11.4	14	Depression
48	f	1.72	70	23.6614	tt	0.67	120.005	536	19.4	6.2	18	Depression
54	m	1.79	78	24.3438	tt	0.78	104.514	518	12.4	9.3	25	Depression
27	f	1.73	65	21.7181	tt	0.71	96.1885	403	5.3	10.4	21	Depression
46	f	1.65	70	25.7117	cc	0.66	106.276	384	11.7	9.9	29	Depression
27	f	1.65	74	27.1809	cc	0.51	132.202	406	9.6	5.9	18	Depression
27	f	1.65	71	26.079	tt	0.4	122.697	525	10.5	9.2	14	Depression
52	f	1.58	58	23.2335	tt	0.59	123.386	494	4.6	7.8	17	Depression
30	m	1.77	73	23.3011	tt	0.86	105.463	350	5.3	13.2	30	Depression
29	f	1.66	92	33.3866	cc	0.76	106.343	618	10.8	6.9	42	Depression
35	f	1.68	54	19.1327	tt	0.81	102.185	499	12	11.1	8	Non depression
38	m	1.82	76	22.9441	tt	0.78	101.618	275	2.9	10.1	32	Depression
46	f	1.65	77	28.2828	tt	0.65	91.5167	495	19.8	8.1	0	Non depression
21	f	1.65	93	34.1598	cc	0.63	128.633	286	5	13.1	35	Depression
42	f	1.8	112	34.5679	cc	0.85	84.78	316	10.3	9	4	Non depression
48	f	1.7	50	17.301	tt	0.56	95.443	247	5.4	10.2	16	Depression
33	f	1.61	56	21.6041	tt	0.94	91.5474	273	3.8	12.9	8	Non depression
54	m	1.76	87	28.0863	tt	0.55	106.679	386	9.6	8.1	8	Non depression
26	m	1.91	115	31.5233	tt	0.54	120.092	150	8.5	8.7	47	Depression
29	m	1.76	68	21.9525	tt	0.53	126.923	298	6.9	8.2	4	Non depression
33	f	1.69	61	21.3578	tt	0.92	93.3013	279	13.6	10.8	3	Non depression
23	f	1.75	60	19.5918	tt	0.86	110.003	298	6.4	12	0	Non depression
52	m	1.73	76	25.3934	tt	0.73	92.3606	288	3.8	9.2	4	Non depression
24	m	1.7	64	22.1453	tt	0.9	94.477	372	11.5	9.9	0	Non depression
42	m	1.79	70	21.847	tt	0.81	98.4591	468	14.6	6.1	2	Non depression
67	f	1.66	75	27.2173	tt	0.78	78.3597	229	11.1	10.2	4	Non depression
31	f	1.71	85	29.0688	tt	0.59	104.243	307	5.6	12.9	5	Non depression
37	m	1.89	112	31.3541	tt	0.78	106.74	575	9.3	10.4	10	Non depression
61	f	1.53	56	23.9224	cc	0.72	90.6724	636	7.3	9.9	6	Non depression
35	f	1.73	71	23.7228	tt	0.69	129.189	561	4.3	12.6	16	Depression
68	f	1.68	89	31.5334	tt	0.63	104.973	692	18.5	8.3	38	Depression
22	m	1.97	92	23.7058	tt	0.91	88.5905	250	15.1	6.8	5	Non depression
41	f	1.7	65	22.4913	tt	0.89	86.6285	323	16.5	9	4	Non depression
30	m	1.75	74	24.1633	cc	0.89	114.734	429	14.3	7	3	Non depression
41	f	1.6	62	24.2187	tt	0.87	76.2987	273	5	9.1	45	Depression
61	f	1.6	61	23.8281	tt	0.73	104.076	301	5.4	10.6	3	Non depression
57	f	1.72	67	22.6474	tt	0.74	115.363	302	3.4	10.5	29	Depression
33	m	1.81	122	37.2394	tt	0.86	96.2589	240	9.3	10.1	33	Depression
48	f	1.8	84	25.9259	cc	0.74	96.1056	466	4.8	10.3	37	Depression
21	f	1.6	65	25.3906	tt	0.83	107.768	517	12.5	7.4	1	Non depression
48	f	1.67	113	40.5178	tt	0.68	113.692	413	12.1	6.8	31	Depression
53	f	1.79	90	28.089	tt	0.71	112.264	362	3.2	16	4	Non depression
48	f	1.65	56	20.5693	tt	0.76	103.433	491	4.6	10.6	21	Depression
46	f	1.63	88	33.1213	tt	0.62	118.858	211	2.7	7.5	2	Non depression
19	f	1.72	60	20.2812	tt	0.96	90.5093	351	4.4	14.5	2	Non depression
25	f	1.68	90	31.8878	tt	0.9	108.728	489	3.7	9.5	2	Non depression
45	f	1.58	59	23.634	tt	0.72	111.943	295	7	8.5	0	Non depression
43	m	1.92	113	30.6532	tt	0.72	86.3217	408	8.2	8	11	Non depression
45	f	1.65	50	18.3655	tt	0.84	124.285	340	16.6	8.6	10	Non depression
47	m	1.84	95	28.06	tt	0.68	108.999	424	12	8.8	3	Non depression
45	f	1.59	55	21.7555	cc	0.66	107.03	173	8.6	6.8	15	Depression
35	f	1.78	84	26.5118	cc	0.6	118.471	403	5.3	8.5	46	Depression
26	m	1.83	81	24.187	tt	0.81	116.775	498	4.5	8	0	Non depression
59	f	1.6	62	24.2187	cc	0.75	87.5271	431	6.7	9.7	12	Non depression
24	f	1.68	56	19.8413	tt	0.73	99.7803	510	13.3	8.8	16	Depression
47	f	1.62	53	20.1951	cc	0.71	101.749	416	4.8	8.6	9	Non depression
62	f	1.65	60	22.0386	tt	0.68	121.965	176	7.2	8.1	14	Depression
28	f	1.7	142	49.1349	tt	0.77	125.241	322	10.5	9.6	30	Depression
45	f	1.64	69	25.6544	tt	0.7	104.973	246	6.1	8.1	0	Non depression
32	f	1.6	70	27.3437	cc	0.55	124.508	265	11.5	9	6	Non depression
33	m	1.67	75	26.8923	cc	0.83	115.61	381	3	10.3	7	Non depression
50	f	1.55	68	28.3039	cc	0.59	107.21	553	4.9	17.4	1	Non depression
17	f	1.72	61	20.6193	cc	0.7	127.79	489	4.1	6.8	4	Non depression
47	f	1.67	92	32.9879	cc	0.94	72.48	387	8.6	12.4	22	Depression
18	f	1.72	76	25.6896	cc	0.7	126.9	286	6.1	6.5	5	Non depression
56	f	1.65	88	32.3232	cc	0.58	103.37	396	6.7	4.8	4	Non depression
49	f	1.69	74	25.9095	cc	0.78	89.55	305	8.9	5.3	1	Non depression
35	f	1.66	66	23.9512	cc	0.8	95.82	476	7.7	7.6	7	Non depression
36	f	1.72	60	20.2812	cc	0.66	114.01	596	10.5	5.4	12	Non depression
40	f	1.62	59	22.4813	cc	0.75	100.02	354	12.8	9.2	11	Non depression
50	f	1.73	79	26.3958	cc	0.7	101.35	472	6.4	9.6	13	Non depression
52	f	1.7	82	28.3737	cc	0.72	96.59	454	4.8	8.9	0	Non depression
34	f	1.63	100	37.6378	cc	0.75	104.33	421	4.7	15.5	6	Non depression
16	f	1.57	43	17.4449	cc	0.67	130.56	238	8	8.3	7	Non depression

## Sheet: PALM 
Age (years)	Sex (f/m)	Height (m)	Weight (kg)	BMI (kg/m2)	LCT-genotype (cc)	Crea (mg/dL)	eGFR (mL/min/1.73m²)	Vitamin B 12 (pg/mL)	Folic acid (ng/mL)	Homocysteine (µmol/L)	BDI II score	Diagnosis
42	m	1.83	100	29.8606	cc	0.83	108.528	411	2.9	10.6	0	Non depression
45	m	1.85	108	31.5559	cc	0.74	111.397	397	12.1	10.1	4	Non depression
53	f	1.68	60	21.2585	cc	0.73	94.3276	265	11.7	10.3	0	Non depression
23	f	1.58	63	25.2363	cc	0.64	126.183	324	7.5	8.1	8	Non depression
25	f	1.73	65	21.7181	cc	0.79	104.372	296	4.2	13.3	3	Non depression
44	m	1.82	65	19.6232	cc	0.87	104.963	252	4.7	7.7	8	Non depression
22	m	1.93	85	22.8194	cc	0.83	124.898	450	3.9	8.9	2	Non depression
45	m	1.85	76	22.206	cc	0.74	111.397	348	13.9	9.1	2	Non depression
38	m	1.74	75	24.7721	cc	0.7	119.715	516	9.8	9.7	11	Non depression
19	f	1.68	60	21.2585	cc	0.72	121.789	516	8.8	8	31	Depression
64	m	1.73	78	26.0617	cc	0.95	84.2524	330	8.6	11.3	5	Non depression
62	f	1.69	77	26.9598	cc	0.7	93.1571	407	5.3	7.9	6	Non depression
38	f	1.72	67	22.6474	cc	0.65	112.985	471	6.5	7.9	2	Non depression
37	f	1.59	50	19.7777	cc	0.67	112.653	685	12.3	6.5	8	Non depression
39	m	1.81	89	27.1664	cc	0.34	159.954	438	3.7	10.2	1	Non depression
36	f	1.59	59	23.3377	cc	0.58	118.961	564	3.2	9.8	6	Non depression
45	m	1.78	97	30.6148	cc	0.7	113.971	397	4.7	8.8	18	Depression
48	f	1.68	74	26.2188	cc	0.66	104.793	406	7.5	8.9	2	Non depression
37	m	1.78	76	23.9869	cc	0.76	116.552	503	5.7	8.5	11	Non depression
55	f	1.68	65	23.03	cc	0.66	99.7651	377	7.2	9.4	1	Non depression
52	f	1.68	65	23.03	cc	0.68	100.894	446	3.9	11.9	46	Depression
42	f	1.66	73	26.4915	cc	0.57	114.706	268	12.4	8.3	8	Non depression
23	m	1.9	74	20.4986	cc	0.93	115.302	550	9.1	7.8	29	Depression
18	f	1.67	58	20.7967	cc	0.5	141.751	331	4.5	9.6	5	Non depression
23	m	1.87	83	23.7353	cc	0.87	121.647	468	7.1	9.2	27	Depression
39	m	1.98	110	28.0584	cc	0.92	104.4	497	4.1	14.3	21	Depression
39	f	1.67	89	31.9122	cc	0.71	107.631	410	3.6	10.9	14	Depression
54	m	1.7	72	24.9135	cc	0.73	105.159	404	6	9.1	3	Non depression
21	f	1.65	61	22.4059	cc	0.74	116.177	193	6.6	7.1	3	Non depression
48	f	1.65	99	36.3636	cc	0.72	99.3425	418	3.1	9.4	38	Depression
49	m	1.75	79	25.7959	cc	0.66	113.525	405	6.2	9.1	11	Non depression
33	m	1.7	75	25.9516	cc	0.98	100.886	580	15.6	6.5	10	Non depression
22	f	1.7	60	20.7612	cc	0.48	139.687	430	4.4	11.1	38	Depression
47	m	1.68	59	20.9042	cc	0.69	113.047	301	12.1	8.5	27	Depression
66	f	1.6	55	21.4844	cc	0.65	92.8115	557	7.5	8.9	6	Non depression
60	f	1.6	72	28.125	cc	0.69	94.9234	454	18.9	12	24	Depression
33	f	1.58	54	21.6311	cc	0.73	108.6	294	18	6.7	1	Non depression
35	f	1.6	100	39.0625	cc	0.68	113.692	658	12.9	7.3	12	Non depression
21	f	1.59	52	20.5688	cc	0.71	122.137	435	19.5	10.6	3	Non depression
41	f	1.76	82	26.4721	cc	0.63	104.973	294	5.7	12.5	25	Depression
44	f	1.6	94	36.7187	cc	0.58	104.973	243	6.6	8.7	11	Non depression
66	f	1.67	70	25.0995	cc	0.51	104.973	619	8.6	8.3	10	Non depression
45	m	1.89	133	37.233	cc	0.88	103.74	602	5.7	11.8	22	Depression
38	m	1.73	82	27.3982	cc	0.82	112.178	221	5.9	12.4	1	Non depression
24	m	1.84	79	23.3341	cc	0.94	113.023	693	6.5	10.2	3	Non depression
21	m	1.74	60	19.8177	cc	0.84	125.161	287	5.9	8.9	6	Non depression
55	f	1.68	55	19.487	cc	0.86	76.2932	428	5.1	12.3	41	Depression
22	f	1.71	68	23.255	cc	0.85	97.5668	196	5.2	7.5	2	Non depression
30	f	1.77	92	29.3658	cc	0.79	100.77	317	18.2	5.8	0	Non depression
27	m	1.8	74	22.8395	cc	0.9	116.64	452	8.8	6.1	5	Non depression
47	m	1.74	73	24.1115	cc	0.61	118.921	313	10.6	10	0	Non depression
46	f	1.65	70	25.7117	cc	0.66	106.276	384	11.7	9.9	29	Depression
27	f	1.65	74	27.1809	cc	0.51	132.202	406	9.6	5.9	18	Depression
29	f	1.66	92	33.3866	cc	0.76	106.343	618	10.8	6.9	42	Depression
21	f	1.65	93	34.1598	cc	0.63	128.633	286	5	13.1	35	Depression
42	f	1.8	112	34.5679	cc	0.85	84.78	316	10.3	9	4	Non depression
61	f	1.53	56	23.9224	cc	0.72	90.6724	636	7.3	9.9	6	Non depression
30	m	1.75	74	24.1633	cc	0.89	114.734	429	14.3	7	3	Non depression
48	f	1.8	84	25.9259	cc	0.74	96.1056	466	4.8	10.3	37	Depression
45	f	1.59	55	21.7555	cc	0.66	107.03	173	8.6	6.8	15	Depression
35	f	1.78	84	26.5118	cc	0.6	118.471	403	5.3	8.5	46	Depression
59	f	1.6	62	24.2187	cc	0.75	87.5271	431	6.7	9.7	12	Non depression
47	f	1.62	53	20.1951	cc	0.71	101.749	416	4.8	8.6	9	Non depression
32	f	1.6	70	27.3437	cc	0.55	124.508	265	11.5	9	6	Non depression
33	m	1.67	75	26.8923	cc	0.83	115.61	381	3	10.3	7	Non depression
50	f	1.55	68	28.3039	cc	0.59	107.21	553	4.9	17.4	1	Non depression
17	f	1.72	61	20.6193	cc	0.7	127.79	489	4.1	6.8	4	Non depression
47	f	1.67	92	32.9879	cc	0.94	72.48	387	8.6	12.4	22	Depression
18	f	1.72	76	25.6896	cc	0.7	126.9	286	6.1	6.5	5	Non depression
56	f	1.65	88	32.3232	cc	0.58	103.37	396	6.7	4.8	4	Non depression
49	f	1.69	74	25.9095	cc	0.78	89.55	305	8.9	5.3	1	Non depression
35	f	1.66	66	23.9512	cc	0.8	95.82	476	7.7	7.6	7	Non depression
36	f	1.72	60	20.2812	cc	0.66	114.01	596	10.5	5.4	12	Non depression
40	f	1.62	59	22.4813	cc	0.75	100.02	354	12.8	9.2	11	Non depression
50	f	1.73	79	26.3958	cc	0.7	101.35	472	6.4	9.6	13	Non depression
52	f	1.7	82	28.3737	cc	0.72	96.59	454	4.8	8.9	0	Non depression
34	f	1.63	100	37.6378	cc	0.75	104.33	421	4.7	15.5	6	Non depression
16	f	1.57	43	17.4449	cc	0.67	130.56	238	8	8.3	7	Non depression

## Sheet: Non-PALM 
Age (years)	Sex (f/m)	Height (m)	Weight (kg)	BMI (kg/m2)	LCT-genotype (cc)	Crea (mg/dL)	eGFR (mL/min/1.73m²)	Vitamin B 12 (pg/mL)	Folic acid (ng/mL)	Homocysteine (µmol/L)	BDI II score	Diagnosis
22	f	1.74	74	24.4418	tc	0.75	113.506	368	2.9	6.3	0	Non depression
19	f	1.69	62	21.7079	tc	0.69	126.606	304	5.3	9.2	2	Non depression
52	f	1.71	84	28.7268	tc	0.83	81.3358	416	19.9	7.1	16	Depression
21	f	1.74	62	20.4783	tc	0.49	139.72	399	3.1	8.6	1	Non depression
43	f	1.68	105	37.2024	tc	0.68	107.479	296	4.6	8.3	2	Non depression
70	f	1.63	53	19.9481	tc	0.68	88.9102	231	4.2	13.6	44	Depression
22	f	1.63	54	20.3244	tc	0.67	116.68	303	7.8	6.9	0	Non depression
32	f	1.68	60	21.2585	tc	0.49	134.898	564	7	7.4	12	Non depression
54	m	1.82	130	39.2465	tc	0.67	113.447	435	4.3	9.9	4	Non depression
25	f	1.58	55	22.0317	tc	0.71	123.866	428	3.6	8.5	14	Depression
26	f	1.71	57	19.4932	tc	0.63	120.752	490	4	8.1	27	Depression
57	m	1.75	80	26.1224	tc	0.9	102.786	530	10	10.3	9	Non depression
62	m	1.84	104	30.7183	tc	0.68	125.441	349	8.3	9.1	18	Depression
36	f	1.62	55	20.9572	tc	0.8	114.121	321	5.1	8.8	9	Non depression
24	f	1.74	94	31.0477	tc	0.85	96.7228	287	5.7	14.4	4	Non depression
45	m	1.84	69	20.3804	tc	0.66	103.331	454	5.8	7.4	4	Non depression
19	f	1.65	55	20.202	tc	0.52	138.954	375	4.5	8.4	29	Depression
52	f	1.74	58	19.1571	tc	0.89	92.2821	455	5.4	9.1	9	Non depression
21	f	1.78	70	22.0932	tc	0.7	120.807	283	6.5	7.3	7	Non depression
62	m	1.88	95	26.8787	tc	0.68	92.7377	619	4.4	9.9	10	Non depression
26	f	1.68	80	28.3447	tc	0.61	94.7713	518	15.1	6.9	3	Non depression
37	m	1.96	103	26.8117	tc	0.57	123.921	534	6.5	9.9	2	Non depression
32	f	1.66	55	19.9594	tc	0.87	96.882	199	4	12.9	13	Non depression
50	f	1.66	55	19.9594	tc	0.63	113.304	370	13.9	8	17	Depression
49	f	1.61	56	21.6041	tc	0.71	122.998	283	5.5	7.6	19	Depression
57	m	1.73	88	29.4029	tc	0.67	115.052	346	7.9	7.9	36	Depression
61	m	1.8	78	24.0741	tc	0.76	125.915	412	8.6	10.3	44	Depression
28	f	1.72	60	20.2812	tc	0.56	129.1	358	9.6	6.6	34	Depression
64	f	1.64	69	25.6544	tc	0.8	107.978	394	4.8	11.4	3	Non depression
19	f	1.73	83	27.7323	tc	0.62	126.615	448	8.8	6.1	7	Non depression
49	f	1.57	65	26.3702	tc	0.78	93.4031	291	6	7.9	0	Non depression
66	f	1.63	70	26.3465	tc	0.91	115.904	403	6.9	9	24	Depression
55	m	1.83	112	33.4438	tc	0.63	108.676	634	6.9	7.8	5	Non depression
60	f	1.63	98	36.8851	tc	0.59	122.267	397	5.6	7.8	20	Depression
55	f	1.73	115	38.4243	tc	0.78	104.514	274	10.6	8.5	0	Non depression
52	m	1.74	81	26.7539	tc	0.66	102.608	356	4.8	7.3	18	Depression
27	f	1.62	55	20.9572	tc	0.56	128.196	408	7.7	7.8	13	Non depression
30	f	1.62	55	20.9572	tc	0.41	141.002	439	7.1	11.6	37	Depression
34	f	1.58	91	36.4525	tc	0.69	119.687	344	9	11.8	12	Non depression
20	f	1.65	40	14.6924	tc	0.65	95.4563	365	7.4	8.2	1	Non depression
19	f	1.65	103	37.8329	tc	0.5	127.248	343	3.6	9.5	10	Non depression
26	m	1.82	55	16.6043	tc	0.59	117.466	429	6	9.2	8	Non depression
30	f	1.68	50	17.7154	tc	0.7	108.502	265	8	11.3	15	Depression
37	m	1.85	110	32.1402	tc	0.51	136.928	345	4	7.9	18	Depression
33	m	1.73	78	26.0617	tc	0.71	110.698	216	6.7	10.7	0	Non depression
37	m	1.85	95	27.7575	tc	0.68	100.926	248	6.3	14	11	Non depression
44	m	1.83	70	20.9024	tc	0.73	85.4926	424	12.1	7.8	6	Non depression
68	f	1.61	87	33.5635	tc	0.74	88.9591	470	16.1	9	4	Non depression
55	m	1.85	102	29.8028	tc	0.66	125.792	300	8.2	11.2	12	Non depression
26	f	1.76	74	23.8895	tc	0.94	92.8427	376	3.3	10.2	10	Non depression
18	f	1.64	51	18.9619	tc	0.82	81.385	406	12.1	11	39	Depression
65	m	1.74	78	25.763	tc	0.7	115.011	668	12.6	8.5	35	Depression
24	f	1.69	54	18.9069	tc	0.58	121.495	440	2.4	10.3	5	Non depression
70	f	1.74	66	21.7994	tc	0.85	127.206	649	7.6	10.3	21	Depression
52	m	1.87	130	37.1758	tc	0.84	75.7857	519	9.1	11.4	19	Depression
58	m	1.75	72	23.5102	tc	0.83	121.437	431	3.8	9.5	0	Non depression
43	f	1.66	55	19.9594	tc	0.69	101.831	346	8.4	8.8	0	Non depression
69	f	1.64	66	24.539	tc	0.6	126.203	422	6	9	11	Non depression
54	m	1.82	74	22.3403	tc	0.66	102.608	479	7.7	8.5	10	Non depression
45	f	1.64	64	23.7954	tc	0.86	115.548	453	4.5	17.7	13	Non depression
45	m	1.86	108	31.2175	tc	0.52	124.182	268	3.8	15.7	37	Depression
51	f	1.6	58	22.6562	tc	0.76	94.373	482	7.2	10	2	Non depression
27	f	1.67	65	23.3067	tc	0.74	104.573	390	5	10	25	Depression
46	m	1.79	81	25.2801	tc	0.9	120.81	372	5	9.4	2	Non depression
27	f	1.76	57	18.4013	tc	0.86	105.463	316	9	10.1	7	Non depression
62	f	1.64	95	35.3212	tc	0.95	70.5556	383	10.1	10	0	Non depression
31	f	1.54	57	24.0344	tc	0.9	73.2347	374	9.7	14.2	33	Depression
54	f	1.64	53	19.7055	tc	0.81	95.9245	496	6.2	12.4	10	Non depression
64	m	1.8	82	25.3086	tc	0.87	116.627	416	14.4	6.8	0	Non depression
22	f	1.61	60	23.1473	tc	0.73	117.277	379	8.7	5.8	20	Depression
38	f	1.55	60	24.974	tc	0.69	103.272	438	12.5	7	8	Non depression
55	m	1.75	76	24.8163	tc	0.79	117.981	575	13.9	8	4	Non depression
35	f	1.7	70	24.2215	tc	0.76	107.848	469	4.4	6.9	25	Depression
22	f	1.65	57	20.9366	tc	0.75	108.822	286	12.6	8	9	Non depression
67	f	1.6	73	28.5156	tc	0.65	102.403	402	3.8	8.5	26	Depression
56	f	1.63	59	22.2063	tc	0.88	115.268	323	4.6	11.3	8	Non depression
57	m	1.8	96	29.6296	tc	0.83	111.62	342	4.5	10.8	1	Non depression
59	f	1.6	63	24.6094	tc	0.79	90.0576	506	4.2	10	23	Depression
29	f	1.65	52	19.1001	tc	0.91	115.904	552	9.8	10.7	2	Non depression
52	m	1.74	83	27.4145	tc	0.85	117.747	501	9.4	9.3	0	Non depression
54	f	1.58	60	24.0346	tc	0.88	92.905	282	6.3	12.4	0	Non depression
33	f	1.78	81	25.565	tc	0.65	92.1618	346	6.6	8.2	15	Depression
18	m	1.66	65	23.5883	tc	0.69	113.147	481	7.6	6.9	13	Non depression
68	f	1.58	60	24.0346	tc	0.53	118.313	497	7.8	7	13	Non depression
60	f	1.61	75	28.9341	tc	0.86	94.8548	297	7.7	8.8	4	Non depression
50	f	1.6	74	28.9062	tc	0.68	94.7128	422	5.7	9.5	11	Non depression
26	m	1.85	90	26.2966	tc	0.77	85.9856	297	11.8	11.4	4	Non depression
54	f	1.6	50	19.5312	tc	0.69	121.381	223	6.6	8.3	16	Depression
56	m	1.9	90	24.9307	tc	0.68	103.769	365	7.4	9.6	50	Depression
26	f	1.58	52	20.83	tc	0.49	139.72	533	6.4	6.3	13	Non depression
51	f	1.6	92	35.9375	tc	0.85	94.8635	466	5.9	12.9	3	Non depression
35	f	1.56	52	21.3675	tc	0.76	89.8447	186	12.1	12	41	Depression
31	m	1.93	82	22.014	tc	0.66	104.793	282	4.8	8.8	10	Non depression
24	f	1.7	70	24.2215	tc	0.95	97.6446	432	4.9	10.5	6	Non depression
28	m	1.79	75	23.4075	tc	0.91	71.2547	291	5.4	11.6	16	Depression
66	f	1.66	71	25.7657	tc	0.86	98.2456	400	3.8	7.9	9	Non depression
46	f	1.66	74	26.8544	tc	0.77	92.8933	420	7.9	7.3	27	Depression
28	f	1.6	51	19.9219	tc	0.63	108.676	270	5.6	6.7	3	Non depression
54	m	1.84	112	33.0813	tc	0.77	108.064	392	5.4	12.4	4	Non depression
22	m	1.87	82	23.4493	tc	0.64	125.299	234	9.1	8.5	14	Depression
45	m	1.72	64	21.6333	tc	0.84	74.7284	362	11.4	8.7	0	Non depression
44	m	1.85	78	22.7904	tc	0.65	121.208	267	4	7.7	28	Depression
49	f	1.72	94	31.7739	tt	0.64	127.072	326	5.6	7.3	6	Non depression
39	m	1.89	101	28.2747	tt	0.53	132.387	533	14.5	5.9	5	Non depression
70	m	1.74	55	18.1662	tt	0.64	104.936	265	8.6	10.1	11	Non depression
29	m	1.92	105	28.4831	tt	0.76	90.4781	668	18.6	5.7	12	Non depression
53	f	1.68	81	28.699	tt	0.54	132.503	274	5.8	8.6	5	Non depression
61	m	1.7	82	28.3737	tt	0.76	97.7804	405	6.4	8.5	17	Depression
53	f	1.8	115	35.4938	tt	0.38	146.667	555	5.5	7	11	Non depression
39	f	1.69	53	18.5568	tt	0.5	128.474	440	3.9	7.1	1	Non depression
22	f	1.7	60	20.7612	tt	0.74	95.4329	220	5.5	10.9	11	Non depression
22	f	1.75	75	24.4898	tt	0.46	106.956	588	15.9	6.8	12	Non depression
57	m	1.82	92	27.7744	tt	0.8	107.223	406	8.3	7.6	15	Depression
33	m	1.78	62	19.5682	tt	0.69	125.72	228	5.3	11.4	14	Depression
48	f	1.72	70	23.6614	tt	0.67	120.005	536	19.4	6.2	18	Depression
54	m	1.79	78	24.3438	tt	0.78	104.514	518	12.4	9.3	25	Depression
27	f	1.73	65	21.7181	tt	0.71	96.1885	403	5.3	10.4	21	Depression
27	f	1.65	71	26.079	tt	0.4	122.697	525	10.5	9.2	14	Depression
52	f	1.58	58	23.2335	tt	0.59	123.386	494	4.6	7.8	17	Depression
30	m	1.77	73	23.3011	tt	0.86	105.463	350	5.3	13.2	30	Depression
35	f	1.68	54	19.1327	tt	0.81	102.185	499	12	11.1	8	Non depression
38	m	1.82	76	22.9441	tt	0.78	101.618	275	2.9	10.1	32	Depression
46	f	1.65	77	28.2828	tt	0.65	91.5167	495	19.8	8.1	0	Non depression
48	f	1.7	50	17.301	tt	0.56	95.443	247	5.4	10.2	16	Depression
33	f	1.61	56	21.6041	tt	0.94	91.5474	273	3.8	12.9	8	Non depression
54	m	1.76	87	28.0863	tt	0.55	106.679	386	9.6	8.1	8	Non depression
26	m	1.91	115	31.5233	tt	0.54	120.092	150	8.5	8.7	47	Depression
29	m	1.76	68	21.9525	tt	0.53	126.923	298	6.9	8.2	4	Non depression
33	f	1.69	61	21.3578	tt	0.92	93.3013	279	13.6	10.8	3	Non depression
23	f	1.75	60	19.5918	tt	0.86	110.003	298	6.4	12	0	Non depression
52	m	1.73	76	25.3934	tt	0.73	92.3606	288	3.8	9.2	4	Non depression
24	m	1.7	64	22.1453	tt	0.9	94.477	372	11.5	9.9	0	Non depression
42	m	1.79	70	21.847	tt	0.81	98.4591	468	14.6	6.1	2	Non depression
67	f	1.66	75	27.2173	tt	0.78	78.3597	229	11.1	10.2	4	Non depression
31	f	1.71	85	29.0688	tt	0.59	104.243	307	5.6	12.9	5	Non depression
37	m	1.89	112	31.3541	tt	0.78	106.74	575	9.3	10.4	10	Non depression
35	f	1.73	71	23.7228	tt	0.69	129.189	561	4.3	12.6	16	Depression
68	f	1.68	89	31.5334	tt	0.63	104.973	692	18.5	8.3	38	Depression
22	m	1.97	92	23.7058	tt	0.91	88.5905	250	15.1	6.8	5	Non depression
41	f	1.7	65	22.4913	tt	0.89	86.6285	323	16.5	9	4	Non depression
41	f	1.6	62	24.2187	tt	0.87	76.2987	273	5	9.1	45	Depression
61	f	1.6	61	23.8281	tt	0.73	104.076	301	5.4	10.6	3	Non depression
57	f	1.72	67	22.6474	tt	0.74	115.363	302	3.4	10.5	29	Depression
33	m	1.81	122	37.2394	tt	0.86	96.2589	240	9.3	10.1	33	Depression
21	f	1.6	65	25.3906	tt	0.83	107.768	517	12.5	7.4	1	Non depression
48	f	1.67	113	40.5178	tt	0.68	113.692	413	12.1	6.8	31	Depression
53	f	1.79	90	28.089	tt	0.71	112.264	362	3.2	16	4	Non depression
48	f	1.65	56	20.5693	tt	0.76	103.433	491	4.6	10.6	21	Depression
46	f	1.63	88	33.1213	tt	0.62	118.858	211	2.7	7.5	2	Non depression
19	f	1.72	60	20.2812	tt	0.96	90.5093	351	4.4	14.5	2	Non depression
25	f	1.68	90	31.8878	tt	0.9	108.728	489	3.7	9.5	2	Non depression
45	f	1.58	59	23.634	tt	0.72	111.943	295	7	8.5	0	Non depression
43	m	1.92	113	30.6532	tt	0.72	86.3217	408	8.2	8	11	Non depression
45	f	1.65	50	18.3655	tt	0.84	124.285	340	16.6	8.6	10	Non depression
47	m	1.84	95	28.06	tt	0.68	108.999	424	12	8.8	3	Non depression
26	m	1.83	81	24.187	tt	0.81	116.775	498	4.5	8	0	Non depression
24	f	1.68	56	19.8413	tt	0.73	99.7803	510	13.3	8.8	16	Depression
62	f	1.65	60	22.0386	tt	0.68	121.965	176	7.2	8.1	14	Depression
28	f	1.7	142	49.1349	tt	0.77	125.241	322	10.5	9.6	30	Depression
45	f	1.64	69	25.6544	tt	0.7	104.973	246	6.1	8.1	0	Non depression
